# Supplementary material for: Context-dependent selectivity to natural images in the retina
Source: Nat Commun. 2022 Sep 22;13:5556. doi: 10.1038/s41467-022-33242-8 (PMC9499945; doi:10.1038/s41467-022-33242-8)
Supplement: Supplementary file 4 — Source Data [file 41467_2022_33242_MOESM4_ESM.xlsx]

## Sheet: Figure_1e
percentages of inverting cells in each experiment
	Mouse	Axolotl
Exp 1	17/59	0,16
Exp 2	9/92	0,17
Exp 3	8/83
Exp 4	4/74
Exp 5	19/85
Exp 6	3/50

## Sheet: Figure_1f
ON/OFF indexes of all the cells				ON/OFF indexes of inverting cells
0.3717948717948718,				0.8196286472148541,
0.9094650205761317,				-0.02088167053364269,
-0.04804804804804805,				-0.125,
0.8196286472148541,				0.49828178694158076,
0.9666666666666667,				0.7574750830564784,
0.060109289617486336,				0.5139318885448917,
-0.9130434782608695,				0.03598971722365039,
-0.02088167053364269,				-0.05793450881612091,
0.68561872909699,				0.7443298969072165,
-0.4918918918918919,				0.4007352941176471,
0.12857142857142856,				0.04838709677419355,
-0.0054249547920434,				0.5308641975308642,
-0.78,				0.1368421052631579,
0.7151162790697675,				0.15568862275449102,
0.7280334728033473,				0.3756727664155005,
-0.0037174721189591076,				0.8163934426229508,
-0.39285714285714285,				0.24822695035460993,
-0.7393258426966293,				0.4482758620689655,
-0.5688405797101449,				0.01809954751131222,
-0.25443786982248523,				0.13060428849902533,
-0.125,				0.444234404536862,
-0.4214876033057851,				0.2703150912106136,
-0.13385826771653545,				0.18677685950413223,
0.06167400881057269,				0.10421286031042129,
-0.03333333333333333,				0.15844155844155844,
-0.8095238095238095,				-0.8701298701298701,
-0.7536231884057971,				0.9115479115479116,
0.19852941176470587,				0.7790697674418605,
0.7574750830564784,				0.849624060150376,
0.029585798816568046,				0.1285140562248996,
0.6896551724137931,				0.3010752688172043,
0.5139318885448917,				0.5322862129144852,
-0.48660714285714285,				0.24330616996507567,
-0.135,				-0.8225806451612904,
-0.5580286168521462,				-0.003484320557491289,
0.03598971722365039,				0.734225621414914,
-0.05793450881612091,				0.7687861271676301,
0.7443298969072165,				0.7540983606557377,
-0.09411764705882353,				0.1267605633802817,
-0.184,				-0.3843137254901961,
0.39896373056994816,				0.3617021276595745,
-0.49382716049382713,				0.36231884057971014,
0.593103448275862,				-0.3320235756385069,
0.9485530546623794,				-0.11009174311926606,
0.28805620608899296,				0.8713450292397661,
0.46835443037974683,				0.02586206896551724,
0.4007352941176471,				-0.10105263157894737,
0.6923076923076923,				0.2288135593220339,
0.4939271255060729,				-0.17699115044247787,
-0.3548387096774194,				0.626984126984127,
-0.39943342776203966,				0.7216494845360825,
0.7728395061728395,				-0.06666666666666667,
0.4044943820224719,				0.2571428571428571,
0.04838709677419355,				-0.5081081081081081,
0.5308641975308642,				-0.6,
0.771689497716895,				0.900709219858156,
0.15568862275449102,				0.5777777777777777,
0.3756727664155005,				-0.4279475982532751,
0.8163934426229508,				0.7647058823529411
-0.8888888888888888,
0.8131487889273357,
-0.07532467532467532,
0.6610169491525424,
0.8857142857142857,
0.8580375782881002,
0.008,
0.9204545454545454,
-0.9626865671641791,
1.0,
0.7373737373737373,
0.8876170655567117,
-1.0,
-0.875968992248062,
-0.8787878787878788,
0.6905901116427432,
0.24822695035460993,
0.4482758620689655,
0.898876404494382,
0.01809954751131222,
0.7796143250688705,
-0.9047619047619048,
-0.5915915915915916,
-0.355119825708061,
0.75,
0.8600451467268623,
1.0,
0.8539682539682539,
-0.5642857142857143,
-0.8525345622119815,
0.9555555555555556,
0.6101910828025477,
-0.4751131221719457,
0.9377777777777778,
0.7304964539007093,
0.8736517719568567,
-0.6616915422885572,
0.9009174311926605,
0.5112540192926045,
-0.01943198804185351,
-0.38735177865612647,
-0.9758064516129032,
-0.7526205450733753,
0.8823529411764706,
-0.9484777517564403,
0.7321016166281755,
-0.7786259541984732,
0.9893617021276596,
0.9532163742690059,
-0.5538461538461539,
-0.9285714285714286,
-0.9622641509433962,
0.5306122448979592,
-0.3126934984520124,
0.8181818181818182,
0.926530612244898,
-0.1189873417721519,
0.40359897172236503,
-0.5367647058823529,
-0.7272727272727273,
0.13060428849902533,
-0.9371980676328503,
0.6330275229357798,
0.5602836879432624,
-0.08080808080808081,
0.5024390243902439,
0.7692307692307693,
0.9767441860465116,
0.6702508960573477,
-0.1895424836601307,
0.2887700534759358,
0.7946768060836502,
0.7095435684647303,
0.8984375,
-0.45253863134657835,
0.5096153846153846,
0.6476190476190476,
0.44223107569721115,
0.6902887139107612,
0.6878612716763006,
0.444234404536862,
0.2703150912106136,
0.18677685950413223,
0.10421286031042129,
0.07517084282460136,
0.7737226277372263,
0.6867469879518072,
0.15844155844155844,
0.7716049382716049,
0.4755244755244755,
-0.11808669656203288,
0.8015267175572519,
0.9571428571428572,
-0.6691729323308271,
-0.6649395509499136,
0.5,
1.0,
-0.37897310513447435,
-0.8701298701298701,
0.9840637450199203,
-1.0,
0.09227871939736347,
1.0,
0.5454545454545454,
-1.0,
-1.0,
-0.34615384615384615,
-0.3315508021390374,
-0.3393316195372751,
-0.6170839469808542,
0.9593908629441624,
0.6054054054054054,
-0.8987341772151899,
-0.359375,
-0.34615384615384615,
0.5949367088607594,
-0.14739884393063585,
0.2,
0.9361022364217252,
0.5970695970695971,
-0.04,
-0.6548223350253807,
1.0,
0.14893617021276595,
0.8192090395480226,
0.8354430379746836,
-0.453551912568306,
0.9115479115479116,
0.36,
-0.5757575757575758,
-0.791907514450867,
0.8033707865168539,
1.0,
0.25,
-0.6436170212765957,
0.08263069139966273,
-0.1411530815109344,
-0.6875834445927904,
0.7790697674418605,
-0.25,
0.24878048780487805,
0.849624060150376,
-0.6581196581196581,
1.0,
-0.37037037037037035,
-0.6377952755905512,
-0.9029126213592233,
-0.34983498349834985,
-0.348993288590604,
-0.7073170731707317,
0.1285140562248996,
0.3010752688172043,
0.35964912280701755,
-0.48729792147806006,
0.6353383458646616,
0.050505050505050504,
0.7399103139013453,
0.24873096446700507,
0.00546448087431694,
-0.5215686274509804,
0.37373737373737376,
0.013114754098360656,
0.7480916030534351,
0.7557251908396947,
0.07755102040816327,
0.5365853658536586,
-0.5344262295081967,
-0.9726027397260274,
0.45918367346938777,
-0.8407079646017699,
-0.6,
0.5322862129144852,
-0.009009009009009009,
0.24330616996507567,
-0.553921568627451,
0.6190476190476191,
-0.9183673469387755,
0.7142857142857143,
0.8775510204081632,
0.05319148936170213,
-0.9,
0.8928571428571429,
1.0,
-0.1111111111111111,
1.0,
1.0,
-0.02197802197802198,
1000.0,
1.0,
1.0,
0.11538461538461539,
0.4666666666666667,
0.13297872340425532,
0.7530864197530864,
-0.4246575342465753,
-0.8225806451612904,
-1.0,
-0.003484320557491289,
0.6666666666666666,
0.0,
-0.32062391681109187,
-0.2723735408560311,
-0.19444444444444445,
0.3754152823920266,
-0.08866995073891626,
0.052083333333333336,
-0.8966789667896679,
0.08108108108108109,
0.8461538461538461,
0.1,
0.37767220902612825,
0.0,
0.9942363112391931,
0.9843342036553525,
-0.9090909090909091,
0.49514563106796117,
0.7627118644067796,
0.9191176470588235,
-0.8786692759295499,
0.44047619047619047,
0.13268608414239483,
0.4108527131782946,
0.5966386554621849,
-0.2875318066157761,
0.18202247191011237,
0.734225621414914,
-0.7952069716775599,
0.3333333333333333,
0.15902964959568733,
-0.42857142857142855,
1000.0,
1.0,
0.8145161290322581,
-0.8225806451612904,
0.17222222222222222,
0.5462184873949579,
0.6119402985074627,
0.33164556962025316,
0.33966745843230406,
0.2,
-0.15853658536585366,
0.8066465256797583,
0.9375,
0.06040268456375839,
-0.26732673267326734,
0.8496732026143791,
-0.03857566765578635,
0.7687861271676301,
0.7272727272727273,
0.7540983606557377,
-0.8931297709923665,
-0.746268656716418,
0.1267605633802817,
-0.10483870967741936,
-0.5263157894736842,
-0.88,
-0.5054945054945055,
-0.4219269102990033,
-1.0,
0.19745222929936307,
0.8963730569948186,
0.896551724137931,
-0.9756756756756757,
-0.9560439560439561,
-0.813953488372093,
-0.8,
-0.3181818181818182,
-0.75,
-0.3843137254901961,
-0.8557692307692307,
-0.5828571428571429,
-0.6875,
0.31851851851851853,
0.3617021276595745,
-0.56,
0.3786407766990291,
-0.681592039800995,
-0.38181818181818183,
-0.38461538461538464,
-0.006993006993006993,
-0.9716814159292035,
0.5581395348837209,
-0.9152542372881356,
-0.2413793103448276,
-0.8671328671328671,
0.030303030303030304,
-0.12222222222222222,
-0.6778523489932886,
0.5495495495495496,
-0.48638132295719844,
0.36231884057971014,
-0.3320235756385069,
-0.2727272727272727,
-0.6637168141592921,
-0.11009174311926606,
0.8713450292397661,
0.02586206896551724,
-0.9065420560747663,
-0.012285012285012284,
-0.8901098901098901,
0.09421841541755889,
-0.5248618784530387,
-0.09420289855072464,
-0.5417256011315418,
0.07582938388625593,
-0.3076923076923077,
-0.8523131672597865,
-0.6173913043478261,
-0.10105263157894737,
-0.569620253164557,
-0.20833333333333334,
-0.60932944606414,
-0.20175438596491227,
-0.7841726618705036,
-0.5662650602409639,
0.2288135593220339,
-0.17699115044247787,
0.626984126984127,
-0.11764705882352941,
0.7216494845360825,
-0.4809843400447427,
-0.06666666666666667,
-0.8766066838046273,
0.2571428571428571,
-0.5081081081081081,
0.25161290322580643,
0.3048780487804878,
-0.6,
0.2876712328767123,
0.24390243902439024,
-0.03759398496240601,
0.12643678160919541,
0.5,
0.900709219858156,
0.1282051282051282,
-0.024793388429752067,
0.9726962457337884,
-0.6186046511627907,
1.0,
-0.5454545454545454,
1000.0,
-0.6901408450704225,
-0.48148148148148145,
0.5777777777777777,
-1.0,
0.9873417721518988,
-0.45308310991957107,
0.5,
-0.4279475982532751,
-0.14285714285714285,
-1.0,
1.0,
0.8904109589041096,
0.6491228070175439,
-0.6749435665914221,
0.40425531914893614,
0.42857142857142855,
0.05470459518599562,
-0.06341463414634146,
0.45517241379310347,
-0.9354838709677419,
-0.627906976744186,
0.8636363636363636,
-0.008955223880597015,
0.3944954128440367,
0.7427385892116183,
0.7647058823529411,
-0.20430107526881722,
0.8741258741258742,
-0.16279069767441862,
-0.7056603773584905,
-0.5902439024390244,
-0.9041095890410958,
0.7736842105263158,
0.04356243949661181,
0.040372670807453416,
-0.7002053388090349,
-0.28865979381443296,
0.3175355450236967,
1.0,
0.09004739336492891,
0.4772727272727273,
-0.42857142857142855,
0.34782608695652173

## Sheet: Figure_1g
Overlaps calculated for Axolotl
0.9378154869614238,
0.9824047229867104,
0.8640618858201589,
0.2927505243871632,
0.9709595850698115,
0.8180453473931613,
0.914726186984216,
0.6978981239786198,
0.9657618050670017,
0.5978251405322094,
0.6614149099258438,
0.8800451295114518,
0.946624202552088,
0.8592893949448939,
0.8855877540237083,
0.9983460847235024,
0.8642849162345394,
0.9118632025643486,
0.8364499537759447,
0.613372638391523,
0.8967683881956415,
0.9982571322975072,
0.8864004225747624,
0.2102150156759967,
0.21437083938646428,
0.8829230857432391,
0.8069765157885224,
0.2099139149380733,
0.25835739844981637,
0.5680867769462778,
0.9483666610269935,
0.9941071221252826,
0.9463249013846393,
0.09228333233466536,
0.6329126676130419,
0.030270857165687864,
0.5273963536602994,
7.038113246484547e-24,
0.8277851884019138,
5.695201053354368e-36,
1.7563286856285386e-47,
4.73521983679594e-09,
2.5034661128026842e-73,
0.33744302533709286,
0.9894405377538569,
0.2904264261290752,
0.6277687993125476,
0.9800904587264168,
0.6130897615808782,
0.8952719664390069,
0.5838595300269792,
0.7617570199158172,
0.8864797944551169,
0.9690877295366696,
0.7335539084949687,
0.8471560317643331,
0.9049982082968624,
6.577208865506254e-11,
0.4227859877840866,
0.5251060806242219,
0.5938625478149824,
0.8447190089153422,
0.8403257795275108,
0.9938697045863266,
0.9829941772456087,
0.9559008210526752,
0.8447684572356491,
0.9119253511754113,
0.77947270506029,
0.8486721759519377,
0.0009612384251661366,
0.8634131363054139,
3.1440075975775882e-52,
0.5637183179471889,
0.33056079628746576,
0.14412043323820092,
0.6216387546942803,
0.5585092734772739,
0.2947798977340959,
0.6003340058537332,
0.9539840619320167,
0.36301900551625543,
0.8889973308098693,
0.9987289508136012,
0.9725012855465848,
0.9725739820360063,
0.002349049907110126,
0.8632510724651632,
0.9278962907501068,
0.9177772515944111,
0.731870457820007,
0.6710227132909242,
0.9485214232048156,
0.37191651439443163,
0.8575054985833309,
0.6736944417276804,
0.5412063730889648,
1.5962423494348493e-29,
5.799023611135679e-21,
3.900031583514816e-75,
0.6554760753190263,
0.3314969976662315,
0.963442
Overlaps calculated for mouse
0.9997736720540926,
0.4111358623722764,
0.4343437212468758,
0.9788454418351366,
0.9644054476675099,
0.9757342020016041,
0.4628631436827352,
0.31716170012057393,
0.49729811708679006,
0.9801668955063535,
0.9979658504577781,
0.9696604238186863,
0.9618366553576446,
0.9992286969123474,
0.2953994186433381,
5.2926466482206605e-52,
0.9991699078519163,
0.9605364022217394,
0.5079047978230683,
2.8026562194790955e-40,
0.9606636378025355,
0.2899586955647402,
2.2606549614138933e-52,
0.9999960880225767,
1.0328743848098327e-42,
0.2902090622365745,
2.2012436748036107e-52,
0.9980952211169075,
0.9901705428609233,
0.9497070757548847,
0.9690015297657603,
0.9591894830798493,
0.993484178722498,
0.9616376021022032,
0.9999993610806314,
0.9233447926566763,
0.9232175946993133,
0.999994531093233,
0.4118045695635321,
0.8350168141459072,
0.8471068441743592,
0.29643583817788266,
0.7139410730306472,
0.34532516573766464,
0.07743916263508988,
0.827887632120493,
0.4090246590440729,
0.7341826970549968,
0.9437860679926553,
0.9834549776586156,
0.9824672517689514,
0.9955772511709982,
0.9121771460081697,
0.8775418605450129,
0.9999499510021805,
0.9960322172272645,
0.8865322840556525,
0.7882051611114743,
0.995523080969004,
0.8838341857677973,
0.7853468130366793,
0.9017794089707167,
0.8332189955328887,
0.8323967623765667,
0.9969797423976536,
0.9968820497268388,
0.999877238644841,
0.98491331700176,
0.9976482435790446,
0.9785773392071894,
0.9649262749368377,
0.9928769016612801,
0.9730446346211931,
0.986474040840299,
0.9816012246503257,
0.9774887882630119,
0.9574939048484357,
0.9916930358849484,
0.9999982339524045,
0.9999887080888775,
0.9999994796470701,
0.9917887202068263,
0.9915942248108996,
0.9917939417615841,
0.9999807525730607,
0.9999982314800252,
0.9999889993809852,
0.9542355205181664,
0.9167766734194766,
0.8503580654792028,
6.684716084371257e-65,
2.5100765202644454e-77,
0.2919422125364983,
0.9982284737680025,
0.28349450248082403,
0.2864315531185035,
0.9999877199033634,
0.5056599281947791,
0.4825816099385374,
0.9963114408809309,
0.9893016264068095,
0.9900861494201847,
0.9408050810358535,
0.9996687569566923,
0.9521271884273086,
0.9463330233098963,
4.791708696435372e-44,
0.9994287079195914,
0.9992790317614106,
0.9881105010781502,
0.9993917633656721,
4.6885931827273286e-45,
7.103075117789845e-43,
1.9488674695325415e-45,
3.7840915795918826e-45,
0.9974300935448757,
0.9889967682398503,
0.9996543452352624,
0.9856937424040977,
0.9977049560604832,
0.9901276055304964,
3.940947600587742e-53,
5.130755288630718e-59,
0.9084549971520105,
0.5747149771992568,
0.93020549541614,
0.9161083222542921,
0.3787757470269059,
0.38834721166344166,
0.9194128325890238,
0.9989048318601735,
0.9761375528032398,
0.9757807210268333,
0.9847458646912789,
0.9847603202835059,
0.9987016325918546,
0.9574790212863454,
0.9524954371128392,
3.599497695085899e-109,
1.1663389214546892e-86,
0.9010100263290584,
0.7218382337666547,
0.965130178365138,
0.9327287106577552,
0.9200477865792234,
0.9337760705689527,
0.9632493845138006,
0.9212741357161868,
0.8928878795739379,
0.8256288959368798,
0.7513075632628657,
0.8220093367494666,
0.9693692166181999,
0.8948100425039895,
0.7865166338543965,
0.9322872750262402,
0.9992285926899462,
0.9997931492912965,
0.9873371399089624,
0.9712530684893694,
0.9974495698678064,
0.9998176987024792,
0.9805347424378813,
0.9615396797027946,
0.993908453164836,
0.9839669872204404,
0.9663571864636452,
0.9958021042773642,
0.9964564767594869,
0.9960477186240201,
0.9854672213779103,
0.8821607702321079,
0.9175212611870157,
0.9929349106778864,
0.9984897796096385,
0.9999989213027772,
0.8084533739626982,
0.9281723916731393,
0.9042839841841798,
0.8821846229683772,
0.9108331141479855,
0.9157383272662502,
0.9176534286912594,
0.9979281595015986,
0.9929276119317669,
0.9984808786155235,
0.9117054491127629,
0.8568419847390722,
0.7181944117932679,
0.9925865775822885,
0.9330412418082213,
0.968599118032789,
0.9995556269190142,
0.909155224598662,
0.9560906282420774,
0.9782138633395225,
0.9787185621966279,
0.9781690112822556,
0.8977317976539605,
0.948044410139684,
0.9837635947029417,
0.9841566372339878,
0.9836974344848946,
0.9892757842106945,
0.8146143847297039,
0.8158180802429105,
0.8144682373503849,
0.8819219224162946,
0.8826133950077752,
0.8815705597645883,
0.9999519205043089,
0.999976728219098,
0.999985993085234,
3.795242329425108e-105,
1.7763333481203555e-43,
1.461541988372226e-69,
3.8552261201512425e-66,
1.8288049902975626e-62,
2.155040848695181e-61,
3.081915420550936e-70,
2.6859072560660916e-59,
2.2264304342101462e-60,
0.7841997082966062,
0.3561085767076657,
0.33305780009665514,
0.50833894572104,
0.453178686956747,
0.9940876708099473,
0.9958461026557379,
8.536999139037876e-35,
4.931893573623165e-33,
0.9999150654561567,
0.9011442583882265,
0.9061540960946451,
9.383534009103367e-06,
6.688350821147164e-06,
0.9270178691684428,
0.27579851527250093,
0.9577107682553548,
0.9684777981556427,
0.10550041275830654,
0.13880627919111702,
0.9916439938771142,
6.125211460196862e-207,
3.4876796621754173e-137,
8.0732549002839e-06,
3.4565109017165395e-27,
3.720145127376026e-46,
2.4356361292771987e-28,
5.168212810333251e-149,
1.1956609984189567e-49,
7.19895738627749e-23,
6.594055261178514e-19,
7.801291241843727e-124,
2.7129709605930505e-132,
9.376616890913681e-49,
7.285275895550289e-150,
6.518051293771511e-47,
2.385429939770169e-134,
1.0008192283805953e-51,
3.007788337760028e-16,
9.320162254149193e-68,
4.841108518436003e-73,
4.37605445625885e-06,
4.311932428694331e-06,
9.725524290019206e-125,
1.4043679264430742e-79,
2.6372236791687704e-56,
5.78346241585786e-29,
3.3610227603939116e-32,
5.162909265066636e-39,
4.3752229789448613e-20,
4.544579512968102e-106,
2.3028039926296997e-54,
8.709603949992099e-284,
5.756551825285202e-117,
3.0206314382882313e-77,
6.496174308028303e-196,
1.9037984770042145e-11,
1.6617602901145943e-127,
3.7910644692702705e-181,
4.2835157700832726e-207,
2.024477317139156e-306,
1.3144661969391943e-76,
0.06315120905171501,
1.782251357211947e-11,
5.695893701462618e-93,
1.594874589296496e-181,
2.17428923975567e-140,
2.254060094695265e-269,
1.6928777761646572e-48,
2.9710587779021136e-28,
7.322798619661929e-30,
8.009583993913232e-90,
3.83963213744721e-33,
5.412325412857498e-26,
0.6794994248994813,
3.3427180152286855e-26,
0.47402611158464236,
0.767436379457679,
4.670852889134737e-19,
0.7624064309351495,
0.9590161012735899,
1.5961479491301676e-22,
1.0485409958575782e-19,
0.8051682571001456,
6.921811118693858e-63,
4.3330316418843445e-06,
8.946985435336594e-141,
0.0074659661208680865,
1.1477191480833926e-26,
2.7246465028159074e-37,
7.644591101087672e-105,
3.6444176956359144e-167,
2.544610485890546e-43,
2.719887320166155e-101,
1.8284968948764631e-99,
3.426995342459777e-156,
1.3522787606521608e-14,
4.9374644672551145e-27,
1.7772734329421077e-38,
9.726397371497701e-126,
6.862439388564682e-27,
9.738562661572882e-35,
8.528144929326193e-27,
3.6177764044721146e-35,
0.33024027238181947,
3.178148290254861e-29,
4.244620436358623e-06,
7.698914095590916e-36,
1.2503946024865527e-35,
2.3811267312825765e-109,
1.71742638532546e-59,
0.9506964120926645,
0.969619586738917,
3.1140775230069313e-28,
1.194643976719948e-45,
4.206091094968492e-112,
0.34078998008973627,
0.7832564658351071,
0.8400938342022484,
5.948881775724387e-74,
2.1139180490555197e-27,
1.5339929785621635e-27,
4.704494640784478e-33,
2.5770979627777244e-19,
3.486462648831656e-20,
5.339815376745719e-57,
3.410703415136683e-20,
9.487527999198097e-16,
2.091931353879128e-57,
0.9796354436991859,
0.3959922487185688,
4.300168836598324e-54,
6.0258567612811426e-46,
0.33390620483793254,
0.8285682373941757,
0.9658421590982708,
0.8090048008037434,
0.8380244571839273,
0.9226869327657456,
0.8444875089373236,
0.4220577941644586,
0.9309778181346714,
0.8698349248077862,
0.6860516807076689,
0.9761775138653543,
0.730231647998352,
0.8287630990146241,
0.8995248663957708,
0.9774878703135356,
0.9875360140301543,
0.9853481434682103,
0.9943682129113306,
0.96366603164744,
0.9357138210722292,
0.9174564415683233,
0.9332796275060784,
0.9819066921191378,
0.9694614810581677,
0.9885290640676254,
0.9982659897057982,
0.997482110665809,
0.9936202396891936,
0.9570085344193315,
0.9045056353573615,
7.55161674819506e-15,
0.9687788614887674,
0.9830016293861994,
2.1336224258421523e-11,
0.8150547890879118,
0.8673646767298838,
3.092833682666032e-14,
4.727894111197964e-14,
0.9852301543254172,
9.595438163289244e-62,
3.077136581305082e-67,
3.542279077531091e-57,
9.398340676888791e-41,
3.2260160146401296e-61,
1.2542121636500613e-27,
0.5019852219839858,
0.11220812364331106,
0.8225806047841565,
0.9865619411482135,
0.5607185305799703,
0.8135700885109854,
0.7228531902236922,
0.5659977734573728,
0.7310750122835162,
0.4153001603593789,
0.17956172956324903,
0.556069545448415,
0.8818353056446888,
0.9184066923194957,
0.6434094895175867,
0.9999538010055374,
0.9595949815006766,
0.943411654947217,
0.9575441755112094,
0.9412093938246127,
0.9537126145583402,
0.4501751158705851,
0.9787545525502193,
0.46216610518029033,
0.43466479345045994,
0.438356760352179,
0.30557875680985974,
0.9998306591587013,
0.9997211203044799,
0.99980206928347,
0.3175710025607619,
0.29058245109311914,
0.2943174305331621,
0.9992265506625895,
0.9994001661774324,
0.9999770575717587,
5.933496600609734e-170,
3.148735621458835e-231,
9.646637248702337e-173,
5.2884122434394164e-248,
9.004024408655984e-05,
1.6734100950606071e-199,
0.9064671037153784,
0.8850412201615726,
0.9062959101374223,
0.9538648156640607,
0.9747686733480259,
0.9555620578242635,
0.9850202306820229,
0.9770382895081369,
0.9668901688515515,
0.9645707035847048,
8.01189345352434e-10,
3.45016906643034e-08,
3.566394046182118e-09,
1.3520963903883393e-09,
6.94271937858828e-07,
2.0244981045494177e-09,
0.7773831137335191,
0.9899960669989998,
0.510056890938463,
0.2211728523966036,
0.6720718295280352,
0.838789398787519,
0.866303327839978,
0.7258607344679976,
0.9401597109232366,
0.5737702603620689,
0.28545052137169,
0.7306916664607152,
0.8847379380170969,
0.9773719757290404,
0.8093936173663488,
2.5081652307097592e-48,
1.9635388063117488e-44,
7.2976152839469e-14,
8.073227765860692e-05,
2.7249174338684698e-27,
0.9999834396858814,
5.92971956222814e-35,
6.203956381992181e-45,
1.421744762617015e-22,
2.1761487975755853e-86,
2.756780401284041e-48,
6.697511179121814e-84,
1.699177629294284e-28,
1.2264738309025272e-133,
1.5835915378628138e-44,
1.828360636721667e-16,
5.2139865578554e-12,
7.823637813641238e-14,
9.405061941733781e-42,
7.911752250241225e-05,
2.6236335847534176e-27,
7.973897395301748e-86,
0.9628774840803976,
2.792937359427269e-22,
3.7100219892084267e-78,
1.1907721228548103e-81,
3.5615401415018055e-17,
1.0250720354902268e-41,
9.912097722381477e-20,
4.057663795000923e-33,
4.434199945621513e-98,
0.959883636977095,
0.9653357711761684,
0.9690075018573052,
0.9016286040004018,
0.9708571612897071,
1.0119872068636274e-96,
1.0201089671569954e-105,
2.6638731346632408e-101,
3.2183340393385547e-81,
2.095576440173732e-92,
0.9890708002701569,
0.9908000749785053,
0.9573927290721366,
0.9944677531936472,
0.9991341178956483,
0.9084636922614063,
0.975485239425392,
0.9150576294220019,
0.9795770107564307,
0.9717224489575874,
2.869430829323306e-09,
1.4660260590661934e-26,
8.28593e-319,
6.344248714552172e-54,
5.798186581116571e-183,
1.4677813658172881e-19,
1.4820426025649504e-246,
5.8271614940251786e-61,
5.215090009568381e-190,
9.199173622805716e-125,
4.921575261302272e-16,
7.271547329837543e-97,
2.2411604585411526e-183,
2.825439044340377e-165,
3.491806840539461e-42,
3.278709284536972e-141,
8.253301807930379e-10,
5.505149300116586e-135,
4.957799567549858e-96,
2.6659267588952484e-84,
1.5501242476121613e-191,
8.083815363978608e-108,
2.9084386543902507e-97,
1.1644073142100857e-103,
1.7719767765774683e-24,
4.747551190533495e-05,
2.2015895168550127e-73,
1.1761586083531997e-45,
1.7130094221110791e-43,
7.325802166937027e-147,
5.115018776105695e-05,
7.478121891657323e-09,
1.1486773718858036e-103,
5.468517994966438e-09,
7.55927898821369e-119,
3.2318012119818366e-37,
0.9129860249632306,
0.8446164425560806,
0.8656273140295248,
0.9322105541306283,
0.8584657631107345,
0.9639892383872245,
0.9915785836197161,
0.7281856290265151,
0.9906871995598919,
0.9591761147507558,
0.6043865656744959,
0.9656568512041283,
0.6589728372861684,
0.9984461145737105,
0.6444008256941023,
2.6417252989841206e-41,
0.9968036846553677,
1.1747769472450673e-56,
5.971400197376385e-63,
0.9909924788925039,
0.9773797192673865,
5.991991778775576e-43,
0.0018692962164279184,
1.5497661629600153e-49,
5.153972260552641e-41,
4.377678841108068e-39,
3.392367875120751e-59,
2.271763012998895e-65,
0.9818708005517294,
0.9851335360350041,
4.086820528528606e-43,
6.232384513093264e-56,
5.1781203255644025e-54,
4.721859420603183e-57,
5.842876865684362e-56,
0.9612918544327481,
6.610761446321383e-10,
1.3611500127304867e-34,
6.437557299019728e-212,
5.235551783638597e-109,
1.7457102523581316e-82,
2.4937355908990394e-76,
4.3131280665769415e-213,
1.947318641043027e-145,
2.7153552957534086e-65,
8.315043198329118e-241,
9.875325365616759e-67,
1.7307770926854411e-144,
3.6370050908748714e-76,
1.3257594044230982e-49,
2.9782638317722982e-77,
0.9999990678623094,
0.9976873979133607,
0.9999991380748326,
0.9999996098374272,
0.9999976302174138,
0.9999858473074241,
0.9977519098091451,
0.9999998488144385,
0.9999991180854257,
0.9999992317304307,
0.9999791740925953,
0.9977637656220628,
0.9976781957300316,
0.9978132987725639,
0.9975677014191316,
0.9999989357491672,
0.9999993992743005,
0.9999804681786613,
0.999997921062653,
0.9999828309159924,
0.999977095961257,
0.9996202384329592,
0.9777709038404107,
0.9718524442308856,
0.8260322637709367,
0.9994391481867642,
0.998927517546195,
0.9986094324798774,
0.9880363106568582,
0.9982906220850748,
0.8221044876814523,
0.8083668694394467,
0.8007266851810073,
0.8975829917592246,
0.7997008956325671,
0.9996867382741063,
0.9974787169622312,
0.987295609573068,
0.9991845536340186,
0.9980756923982612,
0.9830336974920476,
0.9998817487064844,
0.9791011458496472,
0.998108428781037,
0.9801073913470469,
0.9704634946570613,
1.1257811993830562e-70,
2.4470497716020385e-09,
2.1219886877684315e-18,
1.447677686215089e-73,
2.615923429194883e-09,
2.348720648526928e-18,
1.3887274147649185e-124,
3.628020719700081e-147,
0.01289849041203445,
0.8296502413663078,
0.8395693515294647,
0.8385479637321557,
0.8565621285281824,
0.8465182154980321,
0.8384489304532107,
0.9931619013299203,
0.9937012311447482,
0.982722536731125,
0.9699031687355056,
0.9884493322076886,
0.9999759196589526,
0.9852960953675031,
0.9762375388673799,
0.9784792790714807,
0.9852689907164527,
0.9759592176576093,
0.9789388110061767,
0.9955403366013585,
0.9936840835030253,
0.9866729906515408,
2.0348523413494344e-49,
1.060285228256319e-117,
1.0782244566068488e-43,
1.4879220758733693e-215,
8.782210057002076e-57,
9.86797832152054e-28,
5.946839234653644e-247,
6.123755705474656e-19,
5.3098040615483495e-99,
5.389841859671717e-115,
1.4388800890583255e-89,
0.9893747364887321,
0.9538894595724582,
3.66274748560208e-74,
8.518714239500928e-93,
2.755287705023856e-83,
4.293038234626235e-82,
0.9040869445323483,
1.8688938514506452e-75,
7.895724240203972e-72,
1.4218744467440809e-74,
0.00022517697253015816,
1.1529548859033974e-05,
2.494043099643802e-106,
1.7271759222604583e-161,
1.6241299704025338e-68,
9.50940120072293e-49,
3.3207107986913665e-114,
6.834678612404097e-217,
6.569399255779982e-15,
8.620218796658267e-46,
7.756622510584735e-95,
3.7334403556502836e-120,
6.317472870324056e-201,
9.1658336852103e-20,
1.7077527727714132e-09,
4.6301090694951227e-26,
1.016568451247776e-07,
0.00708982120661161,
5.6065291522877136e-216,
1.4801057706695522e-27,
3.675532412941595e-22,
7.676229114540988e-26,
1.5641414934809622e-34,
1.2140225638350726e-84,
2.8021735767562703e-06,
8.623248348543923e-21,
0.002080304440618193,
3.759457369677078e-300,
4.732794385102878e-55,
9.806932950809164e-53,
3.170079898382005e-252,
8.376393862072744e-45,
3.6043332813860254e-37,
1.56382275061981e-135,
1.876049740770145e-108,
4.018615017288105e-06,
0.9811448504676605,
0.9853453813954847,
0.960010171324785,
0.9114369617020541,
0.9683470248061812,
0.959878152877012,
0.9387147527962955,
0.8448831184264899,
0.9226502568243337,
0.9306429664372614,
0.9222469831962322,
0.9881356932623161,
0.9478352306241835,
0.9411721301270731,
0.9668208378434705,
5.439815559203555e-56,
0.9385443321755058,
0.7250502976745206,
0.9859788422871676,
0.9630016359063517,
0.9698715632380561,
2.2037123546107796e-50,
3.2699121460378483e-41,
1.962176934758302e-47,
1.0805318760127327e-51,
1.415488241726458e-51,
0.6598198583234237,
0.9629380106392693,
0.9965295885876125,
0.918116919850938,
0.7444776204624111,
0.6820395303202031,
0.8515122949843157,
0.9796459120782298,
0.9733601783941235,
0.9409421213685586,
5.082972616421884e-59,
7.274252915582117e-108,
4.76083126889429e-81,
5.452783776203027e-80,
3.280486861877317e-98,
0.5582401484487779,
0.8852165566943154,
0.6547949231567263,
0.8166833996229013,
0.7002036932059373,
0.9770832765595641,
0.3051263061040674,
0.7359272045516436,
0.8806142718344796,
0.3623684542983413,
1.9865480840113472e-57,
1.1211558789718923e-220,
3.4953162407734934e-59,
4.80107321037637e-54,
2.9295173193956244e-30,
2.2232751745976832e-61,
2.7919212698278216e-29,
0.6576904675245746,
0.9576836277699219,
0.8624338756958568,
0.4869150465650354,
1.7767876588809e-39,
3.0406042212389075e-28,
9.453145410767594e-26,
3.718136187083227e-29,
0.8093654990584169,
0.8897522056813734,
0.3342366795167457,
0.9094931964122673,
0.4679142185724628,
0.3286142565795536,
8.79633615288821e-43,
3.489089431991763e-40,
0.2878118662449328,
0.4626552124609395,
0.8581563064992943,
6.700832076168098e-35,
2.1619737797411635e-145,
1.4951226705138088e-35,
1.7848960672825607e-47,
4.141969577100978e-37,
1.1194584114030842e-91,
2.101288712854945e-49,
9.08494026395132e-36,
1.2840210360092247e-25,
1.1242021151611503e-14,
0.09838734377585336,
0.28778083268233273,
2.360796824268828e-37,
0.8404298456041224,
1.1908417227945719e-30,
8.66545352447006e-25,
4.4972775258588505e-21,
1.3786773797775657e-72,
0.6185239404425904,
0.9844940528368518,
0.9179043378642783,
1.0546680582907491e-103,
2.2514838215254078e-21,
8.036873674162616e-19,
1.8735355881530826e-20,
1.2084002647824056e-60,
5.314081959665924e-81,
1.878046751522961e-52,
0.6686487762804364,
0.8463167311998312,
0.9186106109221046,
7.150069510417343e-191,
2.9051975737208762e-37,
4.016432233966813e-213,
2.2058668914892104e-28,
4.4542038020930013e-05,
6.4535488924851344e-139,
2.0115740670668973e-131,
2.0058472857574957e-80,
3.6208420874091207e-190,
5.9852932622689275e-64,
6.399987482358557e-37,
1.0248407652278559e-25,
3.0488257850716926e-173,
1.0897393617112108e-183,
1.7640691382918538e-35,
0.9147235261592521,
0.9686165863772647,
0.9986630400641181,
0.9994253942099334,
0.9673958742601293,
0.9398584016750443,
0.7868815019150052,
0.8927290172935181,
0.9275377928348094,
0.9870662013812325,
0.9976783394082679,
0.9800497489670944,
0.9599283067026424,
0.8753690108321848,
0.8268851913992447,
0.9963829630795035,
0.9530970024711181,
0.9210519215461118,
0.9752126070534638,
0.9505929274485524,
0.9956646687328128,
0.8063773157244981,
0.9129960073354625,
0.5000735469594223,
0.6107834617833608,
0.9620095461888873,
0.8653493468565622,
0.921182166648342,
0.8029782900383241,
0.8788099923561935,
0.9876828274482867,
1.6878240578949925e-110,
5.073636483392616e-27,
2.064532639758365e-80,
1.7351016511864117e-46,
4.791541621039064e-69,
3.465434424801225e-20,
4.5027360205168435e-68,
1.877910936363727e-39,
4.3201353268132544e-44,
0.700559972972012,
0.9999920651670097,
0.9999957988815097,
2.7193680974351522e-179,
3.401799562172068e-15,
7.766135499958668e-65,
9.713897784746231e-68,
6.794959714010056e-68,
6.501087915722358e-154,
2.5841303816244976e-25,
2.8383794211142568e-39,
2.5573131253618076e-39,
9.716155427454624e-35,
7.176796736330348e-44,
6.117818985664279e-44,
0.702129048019185,
0.7017791675028658,
0.9999986587577027,
3.1560676558427403e-32,
3.715051931466804e-48,
6.254112393294608e-133,
4.894519041506968e-19,
1.6405535476923765e-113,
2.6794200124919103e-27,
0.002107378011980783,
1.1336342065722011e-138,
7.20037326875602e-98,
6.255244680131336e-54,
2.180319266676584e-37,
1.886101023663163e-163,
6.137537193567274e-124,
3.3076318391233826e-62,
2.0719813321582082e-56,
1.1033198562897028e-157,
5.943068674637897e-54,
8.159332505729228e-43,
7.79875449555785e-189,
1.1491923026863964e-55,
5.396804328651034e-42,
0.8822123231020371,
0.9377701879893322,
2.6726210050496053e-77,
0.8955832213953351,
0.9703092408357307,
0.8838564125514065,
1.1087502931487717e-69,
0.8912722063511962,
0.7625982683868703,
3.2985132983281853e-75,
0.9902656722501664,
0.9180950014270043,
1.706802750075881e-86,
1.2128230034704227e-72,
0.8603847666737,
5.965407621913094e-93,
0.9333896977419696,
0.9189087162166681,
4.199424598268055e-05,
8.458353023372887e-44,
0.9332485049179384,
0.887572723980273,
0.00033348045964007897,
1.7668558771929261e-28,
0.8347440984256289,
0.00015889313632717932,
4.872490182165401e-30,
0.7663949422018705,
1.5923816451808204e-27,
4.361060187325707e-06,
1.2310747605821267e-54,
1.8755456011892878e-187,
7.027598552944191e-207,
2.424533519340393e-190,
2.4436099313755676e-93,
6.86016580464982e-55,
4.703057960087675e-99,
3.0416618954231754e-13,
3.053181336337136e-72,
9.78351443261995e-80,
4.046719178669433e-163,
6.85557545472035e-234,
3.554212573117981e-58,
5.853222803842026e-37,
3.430990764937375e-108,
6.953867716458391e-94,
4.572594560899596e-40,
0.999057804356256,
0.9714798644623185,
0.9851033279186626,
1.619317631259313e-39,
2.4640661197073037e-39,
7.13882e-40
0.9806618219030323,
0.9772901755723764,
0.9196347074117567,
1.6826570452205818e-91,
1.8092317393354692e-11,
3.634559165647846e-157,
1.607770450427966e-11,
5.234320216943686e-149,
2.3308777465602037e-11,
6.2539456242029515e-49,
2.2496904920597834e-46,
7.740320027713668e-49,
5.819083159402715e-19,
1.4344601290532872e-48,
3.190233920077013e-85,
0.9999043529202082,
3.5063589996192005e-108,
0.9998007770721099,
1.5477097854657618e-85,
3.5303933299457633e-106,
6.261528088174443e-85,
3.247001485011904e-108,
0.9996985612393863,
6.584790275581718e-108,
0.9999675821565719,
0.7566104616868035,
0.7555418574167708,
1.349031000352655e-12,
1.2239953562753761e-14,
0.7790013522852534,
0.9999205585321467,
0.999944539690926,
0.9999486224868359,
1.008097979235592e-35,
2.428404625382243e-50,
0.001710137818220883,
1.7420785278403622e-101,
1.6992541544427716e-05,
1.8549664503290126e-05,
1.2251648201141868e-67,
0.9999779558545867,
3.43891916481986e-98,
1.4400185919737147e-97,
1.5234518927812422e-82,
4.560377668209145e-25,
1.0892248760721258e-20,
9.779073441113747e-25,
0.9278404811257298,
0.9849490292431428,
0.905975645458674,
0.9141018178601502,
0.9638996791894765,
7.618270971653384e-25,
6.440560675580504e-18,
5.156196765804176e-68,
3.291778781619561e-29,
1.474419822211337e-73,
3.229691325930205e-29,
8.208822523404015e-93,
8.219750046857377e-44,
5.1327507283657604e-104,
1.836379314919387e-150,
8.322789012458654e-86,
1.5263749153768747e-159,
1.4386089298928002e-10,
0.28108937162976194,
3.01209734298797e-14,
0.9999811550118562,
0.9999780299424333,
2.1631646669285217e-46,
0.9999725364344358,
0.9999872870089512,
1.5947159371230504e-46,
0.9999786171351414,
1.3132344407863468e-46,
0.9999879402985115,
2.1659716356412035e-46,
3.7417503577145093e-168,
0.002112065811307561,
1.4425171195196757e-98,
6.798288436190473e-37,
1.2222703777743855e-19,
3.972737842461417e-189,
2.9216626659503253e-108,
1.4799919186889795e-49,
1.140583402106901e-134,
4.2683486780836015e-96,
1.0531553965905558e-52,
8.053687338324013e-12,
5.6114610587676595e-71,
2.2483703400137343e-26,
5.3862022042749836e-55,
0.2987699168253811,
0.8478902272573204,
0.30371407937383643,
0.73897114191237,
0.9999561275265607,
0.7431414065146382,
0.8141017969653016,
0.9999600178542022,
0.8265067696577693,
0.9999532333126315,
0.8152960192508815,
0.6166431492429468,
0.8155186530665278,
0.8221410199785567,
0.9999993189867874,
0.821819762450895,
0.278980039227225,
0.9758338630608111,
0.2989607985225618,
0.8051489138891244,
0.7373448469673564,
0.8926089371184606,
1.093708606905625e-108,
2.8828321656059214e-43,
1.5416184937244455e-66,
3.941520141239931e-20,
1.2947382618645404e-18,
1.7878425244228307e-276,
1.047351801095127e-132,
1.7105237429308603e-213,
3.68283252507538e-191,
5.710290890564157e-133,
4.972589473447687e-10,
6.587739132452794e-22,
6.299508841318194e-128,
5.326510122025648e-143,
0.0023594554274076036,
0.9996609121409459,
0.6896384953864381,
0.9991478945859709,
0.993448839425652,
0.6785569747654162,
0.9995854145557669,
0.9923921705671976,
0.6726698956560094,
0.7431344310708938,
0.9924535898549947,
5.27830591437123e-98,
3.6775156852765945e-90,
2.5639857589599887e-119,
1.1743207672236943e-25,
5.61871341299794e-82,
3.0026568860404854e-62,
2.5486931610994245e-63,
4.698580942978784e-18,
1.3524296256227094e-26,
0.7829435886341146,
0.9999934161903337,
0.9759676003052542,
0.9999921789466785,
0.9753332177691257,
0.9999954109320801,
0.9751536036535458,
9.913399892859225e-99,
1.5690669999442018e-174,
9.694855678956835e-113,
3.382496659578028e-39,
1.7608553591225525e-33,
1.2056404106867126e-25,
1.956182373201053e-42,
2.6551616143270227e-33,
1.1785510447608986e-15,
1.2329593629185828e-26,
0.00016199811232576672,
0.29983188117485304,
0.3046046775685485,
0.08892304878791919,
1.9492623028777976e-30,
0.9963326462621027,
2.4157271659105863e-31,
1.651103699678028e-89,
7.258276379576315e-111,
4.486935694042334e-243,
9.703687237910168e-06,
7.313817934524674e-46,
2.59088276251734e-41,
0.10109231087250145,
1.901611069787283e-64,
1.371271424701179e-53,
1.0061502414986533e-31,
1.1619490778431503e-54,
3.4098099983210524e-47,
0.9286218870357977,
0.8176645771862323,
0.8829026216109983,
0.9821209391429268,
0.8178083693724704,
0.7348962972886032,
0.32694524731240526,
7.23505041881934e-77,
3.263099165733271e-86,
9.516287168040145e-07,
7.174138890367282e-10,
0.5533568099696992,
4.4391834906403553e-35,
1.3604932047445984e-29,
7.787878654657014e-23,
3.413452602969338e-08,
2.6193803364627926e-130,
4.1250823735459045e-89,
0.2077620235485055,
0.38230088782684674,
0.7802201837394462,
0.9651241728191776,
0.6969073631950728,
0.8478029806814209,
0.766102832812853,
0.12529350220312663,
0.999902848528228,
0.5736865687542418,
0.12286408681397447,
0.26814707475092314,
0.5654254876721905,
0.8475179130354945,
0.8685265667608496,
0.9187230994817326,
0.9999958003447451,
0.9904692934944656,
0.9592553636407497,
0.8464607130691425,
0.9852681213445723,
0.8676098322266926,
0.9180380606850436,
0.5074090579341433,
2.089794592866393e-254,
1.0821144600424546e-60,
4.97612077775172e-60,
3.925969325821991e-52,
1.534683993482211e-70,
4.619470217580625e-70,
1.0099982473499974e-121,
0.9819787283045236,
0.21114749810710198,
0.23731217495629595,
0.8057683598798262,
0.9936049666985559,
0.8150638630917119,
0.5699970596728757,
0.2967771103976144,
0.29382648140823475,
0.3103634383729012,
0.31430802685220804,
0.9990390301489142,
7.058712610147994e-170,
4.15e-322,
6.74893921689147e-93,
8.011967583409567e-22,
8.895360168296252e-146,
1.2738856536282394e-18,
5.955801209927805e-55,
4.806058665697205e-223,
1.7379998582021029e-43,
9.85215529083185e-38,
0.8038534541129971,
5.272654054113047e-67,
4.132307659518518e-67,
0.30516704668680816,
2.625771152483567e-25,
2.3410908525493297e-47,
6.402196685858924e-07,
0.0,
5.744192656545113e-97,
4.792235273704862e-16,
7.617188636983169e-67,
6.184756626538833e-35,
1.9240914282462928e-84,
8.13148108568045e-310,
2.358288609937958e-132,
2.1707628668451016e-214,
1.5320551624873053e-71,
5.220425171515075e-06,
3.3741553321303007e-54,
1.8246227169332366e-40,
3.6929186221297627e-62,
2.6458323035551424e-48,
0.9984407630822995,
0.697401561681085,
0.774438506539501,
0.6739327399243851,
0.761182405488437,
0.6764453062917467,
0.9936799722826485,
0.6613954645510117,
0.9868853712868157,
0.8923712433056653,
0.9694618842508229,
0.7553321944649063,
0.8085784230163312,
0.7096958249737032,
0.9193221895911794,
0.969134417786179,
0.9664040877762465,
0.9999277495544162,
0.9995270004496699,
0.9995032138207987,
0.9956245048473891,
0.8207536924914232,
0.6141440402239892,
0.7852299347471744,
0.8711691370770804,
0.9307783625981274,
0.8309693735702206,
0.6776140884230212,
0.9998749909297767,
0.7906082437911024,
0.7994242861728741,
0.7023610266112708,
0.6744983513335705,
0.7180849288390337,
0.6870337670426994,
0.9986651916104815,
0.7851487466823163,
0.7940524019789286,
0.6993021852166125,
0.9976796745994915,
0.7387978253699806,
0.7087859235214524,
0.29439674730900595,
0.9044321250002316,
0.3754828467040315,
0.6260718776962814,
0.800402136093196,
0.573664708186091,
0.25517815375878555,
0.7808037276369647,
0.7707106370110618,
0.8201237915799777,
0.44876429983202387,
0.3094346612164533,
0.7892263296518024,
3.8556775567603974e-10,
2.020627429646365e-62,
5.121187646321746e-67,
2.714761007738762e-68,
5.555300593260861e-62,
9.616309614759632e-56,
2.4013972569858393e-65,
0.8805521632824831,
0.7544835580149308,
0.892717161316422,
0.8872096091200812,
0.7510356058574391,
3.192381025430787e-75,
1.5740737900816654e-174,
1.474005901845982e-76,
1.1009631768781296e-106,
1.4738772988556466e-108,
2.9082854476170132e-98,
1.4196497252453723e-34,
8.024053849518233e-60,
2.0407269332944475e-132,
1.0932228155769877e-148,
3.0946708260167696e-05,
9.787955589470588e-233,
2.868731361134204e-63,
4.641563691794786e-119,
4.4320244041988915e-224,
8.746834759216214e-191,
1.3982418956828575e-80,
1.273076401968657e-49,
1.404352522031591e-18,
7.0015511912053586e-06,
1.107011692860566e-09,
1.3088528831655672e-46,
5.754961099457235e-51,
3.947842069504126e-20,
2.1476309120865264e-24,
3.290610767764645e-09,
2.4280743651111838e-81,
3.961464195776242e-43,
3.59827898662814e-67,
2.9481165698156534e-232,
6.855878441741947e-116,
1.0516740001544827e-132,
3.1939696127993873e-24,
3.2673306250131415e-23,
0.870001464980299,
1.1035494210672289e-37,
0.9824243267052375,
4.31912929561142e-19,
0.8889765193758854,
1.0232345091200371e-37,
7.581606695146098e-25,
3.4962454813142707e-25,
1.116469316706983e-16,
0.8614012966382055,
0.8771072881830438,
0.8120653052955701,
0.6036626306774123,
0.9579978070079836,
0.7916542761728363,
2.3537488734172096e-35,
2.6849998871520035e-15,
6.214172738655554e-78,
6.718810036833314e-34,
2.250721010952099e-93,
9.931502725296738e-52,
2.1268729443294876e-38,
0.996990167513002,
8.566553880831454e-61,
4.473411743372305e-45,
3.910552559766071e-51,
4.952390230405726e-47,
1.5577256092807416e-41,
0.0018975270374675685,
7.293463521277895e-66,
1.1485303266227347e-16,
2.5093460100618967e-69,
1.2371669151672948e-09,
1.102313468636746e-46,
6.949131760906433e-46,
2.827809875909907e-78,
3.9046801397576625e-19,
1.7013819347526033e-12,
2.4326143158108057e-15,
5.0064146509172445e-12,
0.8769270228784342,
0.9419034096525969,
0.7872125676933939,
0.8137803039091933,
0.9231431708206489,
0.6398529726000798,
0.8125607782053597,
0.991485260205413,
0.9872585165021184,
0.8127402670332294,
0.8739498681297607,
0.8880520325136531,
0.9999951442796677,
0.9994856590418619,
0.8741197134127542,
0.8882142579101181,
0.19451649825207987,
0.773443855245702,
0.29816324034646025,
0.9999982580717666,
0.8332651142160254,
0.9999884825967819,
0.8332299562462742,
0.9999893965644687,
0.8353169767641927,
0.839287984986099,
0.8579439679054836,
0.7916829630750393,
0.8450538712222343,
0.8632343707138833,
0.9317542812708725,
0.9956956396268875,
0.9783599158929093,
0.9902141824937375,
0.9198793353188615,
0.9713048726599405,
0.9538431224812519,
0.9760872742779995,
0.9847355780303731,
0.9950891763366572,
3.9286987450307875e-16,
2.1293390088628678e-18,
1.455657333869775e-18,
7.161953237429948e-19,
0.23243167664547842,
0.33173703757370626,
0.3294228170215235,
0.8410685021593428,
0.8395837405278123,
0.9984832263481594,
0.9661641727425339,
0.9530400112503316,
0.9504196716304409,
0.9957094916117644,
6.945271926232778e-40,
0.8770184249365395,
0.9999677885254217,
0.9797727848145011,
0.8802398416311157,
0.7843661518550018,
0.978406169003112,
0.8888475534757135,
0.9677245076146632,
0.8023542099577241,
1.453664930591863e-134,
0.28888765980475234,
2.4977507836562513e-160,
8.852700213696019e-10,
8.350876217336373e-29,
3.4983819726802874e-06,
8.559715753500961e-07,
0.2966845413457036,
2.305163711479263e-10,
1.2400063699845602e-08,
0.26475533424966563,
0.2729610445659593,
0.0008512164493281587,
0.5362359132624434,
0.08252812297938811,
3.065824451069118e-10,
7.054958901505455e-11,
1.0846986697852822e-16,
1.2015029610768959e-09,
3.345370533988294e-15,
0.8739218054886875,
0.003842229582856586,
0.8796739064777755,
0.6033325986300764,
0.00014653875580774626,
0.9268618985803935,
0.22274480514921396,
0.0005889830880650896,
0.015973802920701434,
0.2785982714636859,
1.8040997492069213e-96,
0.9141475252161089,
0.7832634549572763,
0.9491495195365023,
0.9894154729110872,
0.9644486846745381,
0.9925940387867059,
0.9871404274306558,
0.9149220568245391,
0.9508809054192867,
0.9152035899888449,
0.9614728324269195,
0.9054845968297833,
0.929269951291584,
0.870278188721109,
0.8312694760787619,
0.8952261628652849,
0.7907838463929677,
0.7984092024471164,
0.9617184200053983,
0.9689140360356054,
0.9521458619475168,
0.922391968666675,
0.9762655899526476,
0.995777742149833,
0.9685724953132819,
0.9676091480004256,
0.9663792828545097,
0.9711717180670807,
0.8442921330061307,
0.08515135179744414,
0.08329550554156558,
9.392424387581703e-107,
7.956795907164082e-46,
0.08712206659623624,
0.9968707036018367,
3.51917910017387e-127,
3.131606152494608e-62,
0.9970344381537312,
5.244881557234238e-121,
2.824704498754802e-59,
0.9999250148610352,
1.7441318076969043e-32,
6.7958560031172576e-121,
1.0362089319324184e-58,
0.8582590364322976,
0.9134593128034341,
0.9117863871792281,
0.7710164946604692,
0.8113531411116551,
0.9008319795927744,
0.814278468152779,
0.49156005665769464,
0.6624430922656659,
0.9770931682791939,
0.5372589063279063,
0.9108977130195866,
0.5967812353265262,
0.9689585091491316,
0.521871849382159,
1.0890902666063811e-35,
9.044638212223426e-37,
1.5644890997579756e-148,
2.846755351723583e-37,
0.5279754357663631,
5.333348886961366e-58,
0.4036821007417038,
3.888199334686887e-65,
0.9848756519068839,
1.2794201037283034e-70,
2.280801541033127e-60,
0.9777836398428034,
2.8079550846608437e-76,
3.471502151497201e-25,
1.5015116443672334e-91,
4.866585171449449e-68,
3.8595820711689666e-78,
1.1910108428179937e-77,
1.6029033442657257e-20,
2.1803328665287628e-27,
1.1685929185465144e-37,
1.3996883688646816e-33,
0.31531836235417277,
0.941305032242532,
0.9148277624769916,
0.8962555793599718,
0.8787153156596242,
0.8625749427898521,
0.6871484921325999,
2.8293769235084167e-67,
5.705466143568938e-53,
0.004663234721798512,
7.591376334071772e-29,
2.103800620525173e-204,
7.918728233941822e-51,
4.1762861371679486e-172,
3.895791990949535e-80,
9.189168835890786e-05,
4.1538844074916225e-50,
2.7676444737158856e-227,
2.8587498382773293e-133,
1.684670251640479e-65,
1.909405604407283e-11,
4.546976217604572e-67,
3.164219440955702e-67,
1.1959447805559206e-81,
1.3310092855693422e-78,
0.9356886782614741,
0.0006424007228151439,
2.591322585463131e-46,
5.4321300959216584e-05,
6.275544122736518e-51,
1.674248976307267e-33,
0.9914459589637803,
0.9923756213808582,
2.0270702109471177e-24,
0.9865717585315744,
0.9992071879956186,
1.3446485301815582e-22,
0.9975190256192111,
3.969142637355525e-22,
0.9982128591400035,
7.052584013605659e-22,
5.782689995729495e-05,
4.150359518002932e-14,
6.828589579427026e-21,
0.9993707934298985,
0.6912715926271836,
0.8434694865289086,
0.8722281365060807,
7.332120077208776e-105,
0.9492961214329824,
6.001542943206241e-14,
4.103272505767593e-15,
0.6573073775390422,
0.9561789486513566,
1.1825221160629202e-13,
8.706323980340574e-15,
0.8126315506367905,
3.984792368311754e-37,
0.5130082908384347,
3.477618284366385e-47,
0.9999963186337425,
0.7079850322055609,
0.7071529493502606,
0.9949637084876001,
0.1799018185257354,
0.14584409600703432,
0.0798291625232806,
0.8268293696686342,
0.8120082090639942,
0.9063311137936814,
0.7447061841098104,
0.7441888560005572,
0.8991401742727416,
0.9997671301234378,
0.38894994134915917,
0.38849316846021786,
0.4711639204405798,
3.6681865229504696e-33,
1.724891716127421e-30,
0.7720878462155362,
0.8850434448997074,
0.8033007889332174,
0.9551087408898793,
0.942799057815318,
0.9549123526102381,
0.8612504373806283,
0.9377609627480756,
0.9036965060734751,
0.9012536265447876,
0.9070925508361832,
0.8955226948491342,
0.5907793255501813,
0.9521095041334059,
0.9761207580952987,
0.9841056889459618,
0.9326232999656442,
0.6390807757942556,
0.9198773238329431,
0.9366368484117205,
0.8699651110794255,
0.48549028519770443,
0.9983712803018261,
0.978003518078436,
0.7477627671329183,
0.9695456853855029,
0.7122491088903513,
0.8134290184597102,
0.6793066421078278,
0.8316200831622751,
0.9273349721269095,
0.9492394297680102,
0.6688129796236494,
0.9490156884189292,
0.8665671737665361,
0.8029135294153147,
0.9750328280450956,
0.9686873820499206,
0.932798001739651,
0.927822973600423,
0.9919838761125906,
0.8480796839356823,
0.7911086526684902,
0.749450809981589,
6.842871568317984e-36,
3.244168425212922e-46,
0.5481525772354741,
1.9560612894417103e-09,
0.2687898167518969,
0.9887994665003949,
0.6832524334137947,
1.3314278307092829e-20,
3.71765938783567e-29,
3.426261595260095e-53,
1.2632615904467989e-49,
9.27598914619018e-17,
1.7126368963930217e-07,
0.53490501701356,
0.5133614131544029,
0.9619321340883636,
2.944856448884718e-14,
6.89347361347698e-10,
5.151122065466941e-06,
0.2036842637297701,
0.49385759883809033,
0.6611821429962003,
2.0636004684833306e-13,
2.5162514657703767e-92,
1.0781504398739974e-94,
6.497867912541236e-49,
1.1475750886342451e-09,
2.015417645460812e-107,
4.2428253259168616e-80,
1.001482999677118e-18,
1.0912771344603886e-161,
9.250019499459063e-221,
1.788624600536193e-07,
0.9991212700396155,
5.820612058235643e-15,
5.6208370018518316e-27,
5.22158681639921e-25,
4.224456549576414e-52,
9.10798131833149e-37,
4.875727265486101e-54,
9.568851941707308e-70,
2.1396648217611348e-93,
0.008535992207746942,
3.6732781107272115e-98,
1.318739014304203e-54,
1.4517162906559654e-56,
8.606084306251588e-33,
7.77474425343838e-156,
1.1549276338635811e-05,
3.489960043401626e-142,
1.3846043476862487e-84,
1.2535961085575476e-39,
3.839480936658096e-159,
0.9727464566487966,
0.2821215626018163,
0.3001481415438004,
0.9946699358296593,
3.164992101810055e-39,
0.8530011639454115,
0.7562698180592063,
0.9265645632947914,
0.8689215372763206,
0.8337991847226646,
0.8391902107815208,
0.9318582988739881,
0.9968067319001305,
0.9984823047851084,
0.8754446534377149,
0.849430161780049,
0.8468631090722114,
0.9516999712412346,
0.9197157444755967,
0.9936074807447676,
0.12774603986820696,
5.820961505378564e-19,
3.2184144788577917e-78,
5.631299149188289e-43,
5.025691369971861e-69,
1.660961696324992e-14,
2.4816387859579906e-105,
2.1063525407372255e-35,
4.093982274144547e-63,
2.26900646348298e-174,
7.775649512054352e-47,
1.4473665182975876e-18,
4.8255603538414384e-216,
2.28245186154905e-308,
3.0736441082030606e-74,
2.5098523376065876e-53,
1.2672436247716741e-148,
1.2139977260540056e-181,
0.9880955104748961,
0.9877530469593657,
0.40378370906182204,
1.4806706089158718e-16,
0.4059521930607059,
0.9862642518523808,
0.334988462107511,
1.1847436983691587e-17,
0.33691320320344786,
0.2905347832454815,
3.3659940795119518e-18,
0.29233649549689267,
2.2068315389993073e-14,
0.9999579656415707,
2.5124470961493737e-14,
0.8864726184489503,
0.9979143746047068,
0.8575937416828336,
0.6141644181099083,
0.9237976221552803,
0.8325437867244481,
0.7321082960609032,
0.9984623914409059,
0.9775012220843111,
0.9687668158759555,
0.9279282135343797,
0.7881903690659247,
0.828067754442918,
0.8482910974286664,
0.5498693580900249,
0.8071408149427366,
0.967424210394128,
0.6908470997730372,
0.9235029988982537,
0.6954639951126312,
0.7305430157636759,
0.08123448913958195,
0.9844413532643316,
0.042681212263154036,
0.040037488678341955,
0.9545964601940565,
0.9062652738683644,
0.7995853179213422,
0.9486832625304261,
0.08321561913514176,
0.08932579857545528,
0.12137518293191474,
0.06557912537217815,
0.9245843468745162,
0.8470837845404344,
0.8894297098917733,
0.7310278849282494,
0.9454648199974179,
0.770916326083323,
0.08361344297987332,
1.0988292241340776e-41,
4.0671399005746666e-123,
3.611765473613425e-65,
8.811986201714841e-126,
0.9880900222860576,
5.1588070489615086e-113,
4.321633554515147e-49,
2.1682113231142787e-120,
7.374068112232318e-80,
2.4329947272198764e-135,
0.09005165254241984,
3.1035220834123333e-96,
2.546508337732143e-43,
1.774411697076323e-05,
0.0,
1.9703364062499537e-45,
1.5732304377639613e-129,
1.9935384300390472e-54,
0.0,
9.636214294921444e-125,
1.0179139899980928e-78,
0.0,
1.6356649532076232e-72,
1.791075411291339e-178,
1.4534791845882695e-134,
9.773643677827328e-282,
1.4688594190389057e-114,
1.1044519744682003e-31,
0.8644460762458899,
5.626553758812274e-27,
6.838709507075841e-74,
8.090646259743301e-87,
[truncated: 632 more rows]

## Sheet: Figure_2b
mouse cells
LN performance			CNN performance
0.11861092353890834,			0.930419571298305,
0.7208782369120253,			0.8978180583221183,
0.9133906640849861,			0.8765148134734732,
0.00028765623452355955,			0.4863922844196716,
0.02510733906915136,			0.4531180524256956,
0.035372136995039834,			0.2490099615053427,
0.20359845764513787,			0.4218269506380907,
0.26708451537951033,			0.46914478966750633,
0.3180327898707174,			0.4798591343190993,
0.4629049220630604,			0.8689405949388133,
0.014455338615028622,			0.7349445177726096,
0.0145585			0.224768
axolotl cells
LN performance			CNN performance
0.028288005390883105,			0.6008606843702821,
0.6691249554218737,			0.9273519300926238,
0.5064373009310618,			0.8325522143627686,
0.4114631777124083,			0.8007053056353612,
0.08177500108259282,			0.6710737093085883,
0.07645690595462301,			0.6682182603645506,
0.139564			0.719073

## Sheet: Figure_2e
pairwise correlation values of model-predicted vs experimentally measured LSTAs
mouse
measured LSTAs vs LN model predicted				measured LSTAs vs CNN model predicted
0.39876183780271296,				0.8008002473325263,
0.38099576130095225,				0.8297856054945817,
0.3790270930569382,				0.8070976294964658,
0.9588309323295376,				0.9514371648958322,
0.802487814884905,				0.9392574197408399,
-0.6856207529505541,				0.28374589294573965,
-0.61795295787125,				0.6204888251938571,
-0.7811241357025821,				0.8922392852362336,
-0.8102871860573141,				0.6558183362666813,
0.7807444673364876,				0.8355499583000212,
0.8687479345585284,				0.9314784586649866,
0.10577762674902051,				0.8432463761327004,
0.3079279710419649,				0.4502626795719666,
0.092992575627485,				0.7461412325846948,
0.08593295959786085,				0.8130901198628666,
0.08491838397006897,				0.820077884185782,
0.06925996258128217,				0.8583998746530628,
-0.011599420936601715,				-0.04836709564414678,
-0.25304576995336703,				0.8049321068879616,
-0.2117133569461505,				0.8389070569530996,
-0.11719299916839213,				0.14493436235480064,
-0.20286563162976698,				0.7052136846809006,
-0.17618324250649037,				0.8117927402224444,
-0.862178815031096,				0.7186656113851209,
0.7055416611794566,				0.8266777957869758,
0.7832787583394549,				0.7855488406328628,
0.48338282938734173,				0.6384164724761681,
-0.8574732153871814,				0.686244358179643,
-0.6544394711065158,				0.7298470217401238,
0.7740450404415805,				0.8849684813285597,
-0.6908076105671033,				0.3804292387795586,
0.8251405036409247,				0.8320996044218962,
-0.002817987417510088,				-0.00732640629692929,
-0.6909703528841443,				0.5646146721690043,
0.30085319300093855,				0.6040939541330731,
-0.5780370124470423,				0.39253289708867056,
-0.4798529518777208,				0.3918432395476819,
-0.5940671054562068,				0.7462057294380277,
-0.6222785403112172,				0.5974535575306472,
-0.48636358070192703,				0.5572363680988882,
-0.6393147535841874,				0.6861853135562112,
0.7683175059296387,				0.7249280298001368,
0.6717809157653991,				0.6201764140866506,
0.8650253806821433,				0.8812110756833157,
-0.8886100139744949,				0.18896234846446952,
0.006463043551579169,				0.013936998152087796,
0.5488938149474365,				0.8457149412468847,
-0.6010397238713586,				0.4759938834426162,
-0.6180154242620365,				0.756639945885631,
0.05174022100611115,				0.014782369409483489,
-0.03364250615333057,				-0.003912458560501292,
-0.10374737790719142,				0.4338578325304351,
-0.25725333899937397,				0.2227778389644094,
-0.3161032199633918,				0.7602431829771608,
-0.11236246324337326,				0.8365341606391496,
-0.04262342834710886,				0.00019373585843299786,
0.0131465				0.0233912
axolotl
measured LSTAs vs LN model predicted				measured LSTAs vs CNN model predicted
0.35826443438751776,				0.728620539489341,
0.2770874917709012,				0.39412658850948573,
-0.09412671499350869,				0.7750935705011783,
0.31754866875224946,				0.866973576820792,
0.7602324563616204,				0.4525005934197563,
-0.5445287461681545,				0.46996737216935724,
0.6253967740287986,				0.05006757480625831,
-0.6675111260259892,				-0.8392885531642373,
0.5390094092526618,				0.6540400682024373,
-0.5093479961483602,				0.7567618773703014,
0.6029757531660108,				0.8135120059841705,
-0.477432621957816,				-0.07579387364127013,
0.7336290822854241,				0.877532836115078,
-0.12228253334962937,				0.49637809394760857,
0.8364854326173844,				0.7776576743220485,
0.554362936911054,				0.7188028344082917,
0.10442308117538786,				0.035518802602253374,
0.6030492259226831,				-0.6806893938914499,
-0.456953072718019,				0.6652200461868875,
0.6704329059048291,				0.9208917522011513,
-0.4102190326849825,				0.8395784295337337,
0.5067042957408009,				0.9145053210837157,
0.3290046120019415,				-0.44714256485950415,
0.6181315518570025,				0.696212399927235,
-0.011614591563689894,				-1.6342603947663975e-05,
0.0547947				-0.138827

## Sheet: Figure_3e
labels of the LSTAs for the 26 cells analyzed. 0 means that the experimental LSTA could not be detected. 1 means that the LSTA detected was ON and -1 means that it was OFF
LSTAs before L-AP4		Same LSTAs after L-AP4
[-1. 0. 0. -1. -1. -1. -1. 1.] [ 0. 1. -1. -1. 0. 0. 0. -1.]
[-1. 0. 0. 0. -1. 1. -1. 0.] [-1. 0. 0. 0. 0. -1. 0. 1.]
[ 1. 0. 0. 0. 1. 0. -1. -1.] [ 1. 0. 0. 0. 0. 0. -1. -1.]
[-1. 1. 0. 1. -1. -1. -1. 0.] [-1. 0. 0. 0. 0. -1. -1. 0.]
[ 0. 1. 0. -1. 0. 0. 0. 0.] [0. 0. 0. 1. 0. 0. 0. 0.]
[-1. 0. 1. 1. 0. 0. 0. 0.] [0. 0. 0. 0. 0. 0. 0. 0.]
[ 0. 0. 1. -1. 0. 0. 1. 0.] [0. 0. 0. 0. 0. 0. 0. 0.]
[-1. 1. 0. -1. 0. -1. -1. -1.] [ 0. 0. 0. 0. 0. 0. 0. -1.]
[-1. 1. -1. 0. -1. -1. -1. -1.] [0. 0. 0. 1. 0. 0. 0. 0.]
[ 0. -1. 1. 1. 0. 0. 0. 0.] [0. 0. 0. 0. 0. 0. 0. 0.]
[-1. 1. 0. 1. -1. -1. -1. -1.] [0. 0. 0. 0. 0. 0. 0. 0.]
[ 0. 1. -1. -1. 0. 0. 0. 0.] [0. 0. 0. 0. 0. 0. 0. 0.]
[-1. 1. 1. 1. 1. -1. -1. 1.] [-1. 0. 0. 0. 0. 0. -1. 0.]
[-1. 1. 0. 1. 1. 1. -1. -1.] [0. 0. 0. 0. 0. 0. 0. 0.]
[-1. 1. 0. 0. -1. 1. -1. -1.] [-1. 0. 0. 0. -1. 0. -1. -1.]
[-1. 1. 0. 0. 0. -1. 0. -1.] [0. 0. 0. 0. 0. 0. 0. 0.]
[ 0. 1. -1. -1. -1. -1. -1. -1.] [ 0. 0. -1. 0. -1. 0. 0. -1.]
[ 0. 1. 1. 1. 0. -1. 0. -1.] [ 0. 1. 0. -1. -1. 0. 0. 0.]
[-1. 1. 1. -1. 0. 0. 0. 0.] [0. 0. 0. 0. 0. 0. 0. 0.]
[ 0. 0. 0. 1. 0. -1. 0. -1.] [0. 0. 0. 0. 0. 0. 0. 0.]
[-1. 1. 0. 1. -1. -1. -1. -1.] [0. 0. 0. 0. 1. 0. 1. 0.]
[-1. 1. 0. 0. 0. 0. -1. -1.] [0. 0. 0. 0. 0. 0. 0. 0.]
[-1. 1. 0. 1. 0. -1. 0. 1.] [0. 0. 0. 0. 0. 0. 0. 0.]
[ 1. 0. 0. 0. 0. 0. 0. -1.] [ 0. 0. 0. 1. -1. 0. 0. -1.]
[ 0. 1. 0. 0. 0. 0. 0. -1.] [0. 0. 0. 0. 0. 0. 0. 0.]
[-1. 1. 0. 0. 0. 0. 0. 1.] [-1. 0. 0. 0. 0. 0. 0. 0.]

## Sheet: Figure_4g
variance of the response of the CNN explained by the contrast model for different cells
mouse
0.7589492529370847,
0.9598936278453863,
0.8439044216386575,
0.943940305593848,
0.7226054449870916,
0.8417283807491736,
0.7208714068733115,
0.751101174633105,
0.8360926059496149,
0.7633509713327653,
0.9416435250091195,
0.8801555119959181,
0.6713849449956053,
0.420028
axolotl
0.796243950960399,
0.837112860475622,
0.7830244854095659,
0.9132950314024425,
0.7377320569920889,
0.6909281637023077,
0.674302
